# Supplementary material for: Improved efficacy of an arthropod toxin expressing fungus against insecticide-resistant malaria-vector mosquitoes
Source: Sci Rep. 2017 Jun 13;7:3433. doi: 10.1038/s41598-017-03399-0 (PMC5469824; doi:10.1038/s41598-017-03399-0)
Supplement: Supplementary file 2 — Combined Datasets [file 41598_2017_3399_MOESM2_ESM.xls]

## Sheet: Toxin Arsenal.csv
Treatment	Replicate	1	2	3	4	5	6	7	8	9	10	11	n
Ta1a	1	0	1	1	2	5	7	9	12	17	19	19	19
Ta1a	2	0	0	1	2	4	7	9	12	14	18	18	18
Ta1a	3	0	1	1	2	5	7	10	12	16	18	20	20
As1a	1	0	1	2	3	3	4	6	11	17	17	17	17
As1a	2	0	4	7	9	11	11	14	16	17	17	18	18
As1a	3	0	1	2	3	3	4	5	13	15	19	19	19
Hv1a	1	0	0	6	8	9	10	11	15	17	18	18	18
Hv1a	2	0	1	4	6	7	8	10	12	14	16	18	18
Hv1a	3	0	2	6	8	8	10	15	19	20	20	20	20

## Sheet: Tunnel.csv
date	replicate	mosq spc	daypostinf	fungstrain	totalcp1	statuts	total cp2	statuts	Temperature	Humidity
2015-09-15	3	An.col.VK	3	control	0	sugarfedaliv	34	sugarfedaliv	27.1	76.1
2015-09-15	3	An.col.VK	3	control	0	sugarfeddea	1	sugarfeddea	27.1	76.1
2015-09-15	3	An.col.VK	3	control	0	unfedaliv	14	unfedaliv	27.1	76.1
2015-09-15	3	An.col.VK	3	control	1	unfeddead	0	unfeddead	27.1	76.1
2015-08-27	2	An.col.VK	3	control	2	sugarfedaliv	41	sugarfedaliv	27.06	75.94
2015-08-27	2	An.col.VK	3	control	0	sugarfeddea	0	sugarfeddea	27.06	75.94
2015-08-27	2	An.col.VK	3	control	0	unfedaliv	6	unfedaliv	27.06	75.94
2015-08-27	2	An.col.VK	3	control	0	unfeddead	1	unfeddead	27.06	75.94
2015-08-01	1	An.col.VK	3	control	2	sugarfedaliv	39	sugarfedaliv	27.4	77
2015-08-01	1	An.col.VK	3	control	1	sugarfeddea	1	sugarfeddea	27.4	77
2015-08-01	1	An.col.VK	3	control	1	unfedaliv	0	unfedaliv	27.4	77
2015-08-01	1	An.col.VK	3	control	3	unfeddead	3	unfeddead	27.4	77
2015-07-24	1	An.col.VK	5	control	7	sugarfedaliv	42	sugarfedaliv	27.3	75.9
2015-07-24	1	An.col.VK	5	control	0	sugarfeddea	1	sugarfeddea	27.3	75.9
2015-07-24	1	An.col.VK	5	control	0	unfedaliv	0	unfedaliv	27.3	75.9
2015-07-24	1	An.col.VK	5	control	0	unfeddead	0	unfeddead	27.3	75.9
2015-07-24	2	An.col.VK	5	control	2	sugarfedaliv	47	sugarfedaliv	27.3	75.9
2015-07-24	2	An.col.VK	5	control	1	sugarfeddea	0	sugarfeddea	27.3	75.9
2015-07-24	2	An.col.VK	5	control	0	unfedaliv	0	unfedaliv	27.3	75.9
2015-07-24	2	An.col.VK	5	control	0	unfeddead	0	unfeddead	27.3	75.9
2015-07-24	3	An.col.VK	5	control	5	sugarfedaliv	38	sugarfedaliv	27.3	75.9
2015-07-24	3	An.col.VK	5	control	4	sugarfeddea	0	sugarfeddea	27.3	75.9
2015-07-24	3	An.col.VK	5	control	0	unfedaliv	2	unfedaliv	27.3	75.9
2015-07-24	3	An.col.VK	5	control	0	unfeddead	0	unfeddead	27.3	75.9
2015-08-03	1	An.col.VK	4	control	4	sugarfedaliv	36	sugarfedaliv	27.4	76.8
2015-08-03	1	An.col.VK	4	control	1	sugarfeddea	2	sugarfeddea	27.4	76.8
2015-08-03	1	An.col.VK	4	control	2	unfedaliv	5	unfedaliv	27.4	76.8
2015-08-03	1	An.col.VK	4	control	0	unfeddead	0	unfeddead	27.4	76.8
2015-08-03	2	An.col.VK	4	control	0	sugarfedaliv	44	sugarfedaliv	27.4	76.8
2015-08-03	2	An.col.VK	4	control	3	sugarfeddea	0	sugarfeddea	27.4	76.8
2015-08-03	2	An.col.VK	4	control	0	unfedaliv	7	unfedaliv	27.4	76.8
2015-08-03	2	An.col.VK	4	control	0	unfeddead	0	unfeddead	27.4	76.8
2015-08-03	3	An.col.VK	4	control	3	sugarfedaliv	42	sugarfedaliv	27.4	76.8
2015-08-03	3	An.col.VK	4	control	1	sugarfeddea	1	sugarfeddea	27.4	76.8
2015-08-03	3	An.col.VK	4	control	0	unfedaliv	3	unfedaliv	27.4	76.8
2015-08-03	3	An.col.VK	4	control	0	unfeddead	0	unfeddead	27.4	76.8
2015-08-03	3	An.col.VK	1	control	0	sugarfedaliv	46	sugarfedaliv	27.4	76.8
2015-08-03	3	An.col.VK	1	control	3	sugarfeddea	0	sugarfeddea	27.4	76.8
2015-08-03	3	An.col.VK	1	control	1	unfedaliv	0	unfedaliv	27.4	76.8
2015-08-03	3	An.col.VK	1	control	0	unfeddead	0	unfeddead	27.4	76.8
2015-08-03	1	An.col.VK	1	control	0	sugarfedaliv	39	sugarfedaliv	27.4	76.8
2015-08-03	1	An.col.VK	1	control	0	sugarfeddea	6	sugarfeddea	27.4	76.8
2015-08-03	1	An.col.VK	1	control	0	unfedaliv	5	unfedaliv	27.4	76.8
2015-08-03	1	An.col.VK	1	control	0	unfeddead	0	unfeddead	27.4	76.8
2015-08-03	2	An.col.VK	1	control	0	sugarfedaliv	44	sugarfedaliv	27.4	76.8
2015-08-03	2	An.col.VK	1	control	0	sugarfeddea	3	sugarfeddea	27.4	76.8
2015-08-03	2	An.col.VK	1	control	2	unfedaliv	0	unfedaliv	27.4	76.8
2015-08-03	2	An.col.VK	1	control	0	unfeddead	1	unfeddead	27.4	76.8
2015-08-03	1	An.col.VK	2	control	1	sugarfedaliv	42	sugarfedaliv	27.4	76.8
2015-08-03	1	An.col.VK	2	control	1	sugarfeddea	0	sugarfeddea	27.4	76.8
2015-08-03	1	An.col.VK	2	control	3	unfedaliv	3	unfedaliv	27.4	76.8
2015-08-03	1	An.col.VK	2	control	0	unfeddead	0	unfeddead	27.4	76.8
2015-08-03	2	An.col.VK	2	control	0	sugarfedaliv	39	sugarfedaliv	27.4	76.8
2015-08-03	2	An.col.VK	2	control	3	sugarfeddea	2	sugarfeddea	27.4	76.8
2015-08-03	2	An.col.VK	2	control	4	unfedaliv	2	unfedaliv	27.4	76.8
2015-08-03	2	An.col.VK	2	control	0	unfeddead	0	unfeddead	27.4	76.8
2015-08-03	3	An.col.VK	2	control	3	sugarfedaliv	41	sugarfedaliv	27.4	76.8
2015-08-03	3	An.col.VK	2	control	2	sugarfeddea	0	sugarfeddea	27.4	76.8
2015-08-03	3	An.col.VK	2	control	3	unfedaliv	0	unfedaliv	27.4	76.8
2015-08-03	3	An.col.VK	2	control	0	unfeddead	1	unfeddead	27.4	76.8
2015-08-03	1	An.col.VK	1	RFP	1	sugarfedaliv	43	sugarfedaliv	27.4	76.8
2015-08-03	1	An.col.VK	1	RFP	0	sugarfeddea	2	sugarfeddea	27.4	76.8
2015-08-03	1	An.col.VK	1	RFP	0	unfedaliv	4	unfedaliv	27.4	76.8
2015-08-03	1	An.col.VK	1	RFP	0	unfeddead	0	unfeddead	27.4	76.8
2015-08-03	2	An.col.VK	1	RFP	6	sugarfedaliv	34	sugarfedaliv	27.4	76.8
2015-08-03	2	An.col.VK	1	RFP	4	sugarfeddea	0	sugarfeddea	27.4	76.8
2015-08-03	2	An.col.VK	1	RFP	2	unfedaliv	3	unfedaliv	27.4	76.8
2015-08-03	2	An.col.VK	1	RFP	0	unfeddead	1	unfeddead	27.4	76.8
2015-08-03	3	An.col.VK	1	RFP	0	sugarfedaliv	44	sugarfedaliv	27.4	76.8
2015-08-03	3	An.col.VK	1	RFP	3	sugarfeddea	2	sugarfeddea	27.4	76.8
2015-08-03	3	An.col.VK	1	RFP	0	unfedaliv	0	unfedaliv	27.4	76.8
2015-08-03	3	An.col.VK	1	RFP	0	unfeddead	1	unfeddead	27.4	76.8
2015-08-03	1	An.col.VK	2	RFP	2	sugarfedaliv	40	sugarfedaliv	27.4	76.8
2015-08-03	1	An.col.VK	2	RFP	0	sugarfeddea	3	sugarfeddea	27.4	76.8
2015-08-03	1	An.col.VK	2	RFP	3	unfedaliv	2	unfedaliv	27.4	76.8
2015-08-03	1	An.col.VK	2	RFP	0	unfeddead	0	unfeddead	27.4	76.8
2015-08-03	2	An.col.VK	2	RFP	3	sugarfedaliv	42	sugarfedaliv	27.4	76.8
2015-08-03	2	An.col.VK	2	RFP	0	sugarfeddea	2	sugarfeddea	27.4	76.8
2015-08-03	2	An.col.VK	2	RFP	3	unfedaliv	0	unfedaliv	27.4	76.8
2015-08-03	2	An.col.VK	2	RFP	0	unfeddead	0	unfeddead	27.4	76.8
2015-08-03	3	An.col.VK	2	RFP	0	sugarfedaliv	39	sugarfedaliv	27.4	76.8
2015-08-03	3	An.col.VK	2	RFP	0	sugarfeddea	5	sugarfeddea	27.4	76.8
2015-08-03	3	An.col.VK	2	RFP	1	unfedaliv	3	unfedaliv	27.4	76.8
2015-08-03	3	An.col.VK	2	RFP	0	unfeddead	2	unfeddead	27.4	76.8
2015-08-01	1	An.col.VK	3	RFP	0	sugarfedaliv	36	sugarfedaliv	27.4	77
2015-08-01	1	An.col.VK	3	RFP	0	sugarfeddea	3	sugarfeddea	27.4	77
2015-08-01	1	An.col.VK	3	RFP	4	unfedaliv	6	unfedaliv	27.4	77
2015-08-01	1	An.col.VK	3	RFP	1	unfeddead	0	unfeddead	27.4	77
2015-08-01	2	An.col.VK	3	RFP	2	sugarfedaliv	32	sugarfedaliv	27.4	77
2015-08-01	2	An.col.VK	3	RFP	2	sugarfeddea	3	sugarfeddea	27.4	77
2015-08-01	2	An.col.VK	3	RFP	6	unfedaliv	4	unfedaliv	27.4	77
2015-08-01	2	An.col.VK	3	RFP	0	unfeddead	1	unfeddead	27.4	77
2015-08-01	3	An.col.VK	3	RFP	8	sugarfedaliv	33	sugarfedaliv	27.4	77
2015-08-01	3	An.col.VK	3	RFP	2	sugarfeddea	0	sugarfeddea	27.4	77
2015-08-01	3	An.col.VK	3	RFP	4	unfedaliv	0	unfedaliv	27.4	77
2015-08-01	3	An.col.VK	3	RFP	3	unfeddead	0	unfeddead	27.4	77
2015-09-15	1	An.col.VK	4	RFP	6	sugarfedaliv	31	sugarfedaliv	27.1	76.1
2015-09-15	1	An.col.VK	4	RFP	2	sugarfeddea	1	sugarfeddea	27.1	76.1
2015-09-15	1	An.col.VK	4	RFP	5	unfedaliv	3	unfedaliv	27.1	76.1
2015-09-15	1	An.col.VK	4	RFP	2	unfeddead	0	unfeddead	27.1	76.1
2015-09-15	2	An.col.VK	4	RFP	2	sugarfedaliv	34	sugarfedaliv	27.1	76.1
2015-09-15	2	An.col.VK	4	RFP	3	sugarfeddea	2	sugarfeddea	27.1	76.1
2015-09-15	2	An.col.VK	4	RFP	7	unfedaliv	2	unfedaliv	27.1	76.1
2015-09-15	2	An.col.VK	4	RFP	1	unfeddead	0	unfeddead	27.1	76.1
2015-09-15	3	An.col.VK	4	RFP	4	sugarfedaliv	31	sugarfedaliv	27.1	76.1
2015-09-15	3	An.col.VK	4	RFP	3	sugarfeddea	2	sugarfeddea	27.1	76.1
2015-09-15	3	An.col.VK	4	RFP	6	unfedaliv	3	unfedaliv	27.1	76.1
2015-09-15	3	An.col.VK	4	RFP	1	unfeddead	0	unfeddead	27.1	76.1
2015-08-07	1	An.col.VK	5	RFP	0	sugarfedaliv	23	sugarfedaliv	27.4	76.7
2015-08-07	1	An.col.VK	5	RFP	0	sugarfeddea	0	sugarfeddea	27.4	76.7
2015-08-07	1	An.col.VK	5	RFP	18	unfedaliv	0	unfedaliv	27.4	76.7
2015-08-07	1	An.col.VK	5	RFP	9	unfeddead	0	unfeddead	27.4	76.7
2015-08-07	2	An.col.VK	5	RFP	2	sugarfedaliv	17	sugarfedaliv	27.4	76.7
2015-08-07	2	An.col.VK	5	RFP	0	sugarfeddea	1	sugarfeddea	27.4	76.7
2015-08-07	2	An.col.VK	5	RFP	15	unfedaliv	0	unfedaliv	27.4	76.7
2015-08-07	2	An.col.VK	5	RFP	14	unfeddead	1	unfeddead	27.4	76.7
2015-08-07	3	An.col.VK	5	RFP	1	sugarfedaliv	16	sugarfedaliv	27.4	76.7
2015-08-07	3	An.col.VK	5	RFP	3	sugarfeddea	0	sugarfeddea	27.4	76.7
2015-08-07	3	An.col.VK	5	RFP	20	unfedaliv	0	unfedaliv	27.4	76.7
2015-08-07	3	An.col.VK	5	RFP	8	unfeddead	2	unfeddead	27.4	76.7
2015-08-03	1	An.col.VK	1	HYBRID	0	sugarfedaliv	41	sugarfedaliv	27.4	76.8
2015-08-03	1	An.col.VK	1	HYBRID	2	sugarfeddea	0	sugarfeddea	27.4	76.8
2015-08-03	1	An.col.VK	1	HYBRID	3	unfedaliv	4	unfedaliv	27.4	76.8
2015-08-03	1	An.col.VK	1	HYBRID	0	unfeddead	0	unfeddead	27.4	76.8
2015-08-03	2	An.col.VK	1	HYBRID	4	sugarfedaliv	38	sugarfedaliv	27.4	76.8
2015-08-03	2	An.col.VK	1	HYBRID	0	sugarfeddea	2	sugarfeddea	27.4	76.8
2015-08-03	2	An.col.VK	1	HYBRID	2	unfedaliv	4	unfedaliv	27.4	76.8
2015-08-03	2	An.col.VK	1	HYBRID	0	unfeddead	0	unfeddead	27.4	76.8
2015-08-03	3	An.col.VK	1	HYBRID	1	sugarfedaliv	46	sugarfedaliv	27.4	76.8
2015-08-03	3	An.col.VK	1	HYBRID	0	sugarfeddea	0	sugarfeddea	27.4	76.8
2015-08-03	3	An.col.VK	1	HYBRID	2	unfedaliv	1	unfedaliv	27.4	76.8
2015-08-03	3	An.col.VK	1	HYBRID	0	unfeddead	0	unfeddead	27.4	76.8
2015-08-03	1	An.col.VK	2	HYBRID	3	sugarfedaliv	40	sugarfedaliv	27.4	76.8
2015-08-03	1	An.col.VK	2	HYBRID	1	sugarfeddea	2	sugarfeddea	27.4	76.8
2015-08-03	1	An.col.VK	2	HYBRID	3	unfedaliv	0	unfedaliv	27.4	76.8
2015-08-03	1	An.col.VK	2	HYBRID	1	unfeddead	0	unfeddead	27.4	76.8
2015-08-03	2	An.col.VK	2	HYBRID	2	sugarfedaliv	42	sugarfedaliv	27.4	76.8
2015-08-03	2	An.col.VK	2	HYBRID	0	sugarfeddea	0	sugarfeddea	27.4	76.8
2015-08-03	2	An.col.VK	2	HYBRID	6	unfedaliv	0	unfedaliv	27.4	76.8
2015-08-03	2	An.col.VK	2	HYBRID	0	unfeddead	0	unfeddead	27.4	76.8
2015-08-03	3	An.col.VK	2	HYBRID	0	sugarfedaliv	37	sugarfedaliv	27.4	76.8
2015-08-03	3	An.col.VK	2	HYBRID	3	sugarfeddea	0	sugarfeddea	27.4	76.8
2015-08-03	3	An.col.VK	2	HYBRID	5	unfedaliv	2	unfedaliv	27.4	76.8
2015-08-03	3	An.col.VK	2	HYBRID	3	unfeddead	0	unfeddead	27.4	76.8
2015-08-01	1	An.col.VK	3	HYBRID	5	sugarfedaliv	21	sugarfedaliv	27.4	77
2015-08-01	1	An.col.VK	3	HYBRID	6	sugarfeddea	2	sugarfeddea	27.4	77
2015-08-01	1	An.col.VK	3	HYBRID	12	unfedaliv	1	unfedaliv	27.4	77
2015-08-01	1	An.col.VK	3	HYBRID	3	unfeddead	0	unfeddead	27.4	77
2015-08-01	2	An.col.VK	3	HYBRID	7	sugarfedaliv	28	sugarfedaliv	27.4	77
2015-08-01	2	An.col.VK	3	HYBRID	1	sugarfeddea	3	sugarfeddea	27.4	77
2015-08-01	2	An.col.VK	3	HYBRID	10	unfedaliv	1	unfedaliv	27.4	77
2015-08-01	2	An.col.VK	3	HYBRID	0	unfeddead	0	unfeddead	27.4	77
2015-08-01	3	An.col.VK	3	HYBRID	2	sugarfedaliv	19	sugarfedaliv	27.4	77
2015-08-01	3	An.col.VK	3	HYBRID	1	sugarfeddea	2	sugarfeddea	27.4	77
2015-08-01	3	An.col.VK	3	HYBRID	16	unfedaliv	0	unfedaliv	27.4	77
2015-08-01	3	An.col.VK	3	HYBRID	9	unfeddead	1	unfeddead	27.4	77
2015-09-15	1	An.col.VK	4	HYBRID	0	sugarfedaliv	12	sugarfedaliv	27.1	76.1
2015-09-15	1	An.col.VK	4	HYBRID	0	sugarfeddea	2	sugarfeddea	27.1	76.1
2015-09-15	1	An.col.VK	4	HYBRID	17	unfedaliv	3	unfedaliv	27.1	76.1
2015-09-15	1	An.col.VK	4	HYBRID	13	unfeddead	3	unfeddead	27.1	76.1
2015-09-15	2	An.col.VK	4	HYBRID	1	sugarfedaliv	9	sugarfedaliv	27.1	76.1
2015-09-15	2	An.col.VK	4	HYBRID	1	sugarfeddea	3	sugarfeddea	27.1	76.1
2015-09-15	2	An.col.VK	4	HYBRID	22	unfedaliv	0	unfedaliv	27.1	76.1
2015-09-15	2	An.col.VK	4	HYBRID	11	unfeddead	3	unfeddead	27.1	76.1
2015-09-15	3	An.col.VK	4	HYBRID	3	sugarfedaliv	14	sugarfedaliv	27.1	76.1
2015-09-15	3	An.col.VK	4	HYBRID	1	sugarfeddea	3	sugarfeddea	27.1	76.1
2015-09-15	3	An.col.VK	4	HYBRID	11	unfedaliv	0	unfedaliv	27.1	76.1
2015-09-15	3	An.col.VK	4	HYBRID	13	unfeddead	5	unfeddead	27.1	76.1
2015-09-16	1	An.col.VK	5	HYBRID	0	sugarfedaliv	6	sugarfedaliv	27.6	76.2
2015-09-16	1	An.col.VK	5	HYBRID	0	sugarfeddea	0	sugarfeddea	27.6	76.2
2015-09-16	1	An.col.VK	5	HYBRID	16	unfedaliv	4	unfedaliv	27.6	76.2
2015-09-16	1	An.col.VK	5	HYBRID	19	unfeddead	5	unfeddead	27.6	76.2
2015-09-16	2	An.col.VK	5	HYBRID	1	sugarfedaliv	9	sugarfedaliv	27.6	76.2
2015-09-16	2	An.col.VK	5	HYBRID	0	sugarfeddea	0	sugarfeddea	27.6	76.2
2015-09-16	2	An.col.VK	5	HYBRID	13	unfedaliv	3	unfedaliv	27.6	76.2
2015-09-16	2	An.col.VK	5	HYBRID	17	unfeddead	7	unfeddead	27.6	76.2
2015-09-16	3	An.col.VK	5	HYBRID	3	sugarfedaliv	4	sugarfedaliv	27.6	76.2
2015-09-16	3	An.col.VK	5	HYBRID	0	sugarfeddea	1	sugarfeddea	27.6	76.2
2015-09-16	3	An.col.VK	5	HYBRID	14	unfedaliv	4	unfedaliv	27.6	76.2
2015-09-16	3	An.col.VK	5	HYBRID	21	unfeddead	3	unfeddead	27.6	76.2
2015-09-16	1	An.col.VK	0	No Host	1	sugarfedaliv	3	sugarfedaliv	27.6	76.2
2015-09-16	1	An.col.VK	0	No Host	32	unfedaliv	14	unfedaliv	27.6	76.2
2015-09-16	1	An.col.VK	0	No Host	0	sugarfeddea	0	sugarfeddea	27.6	76.2
2015-09-16	1	An.col.VK	0	No Host	0	unfeddead	0	unfeddead	27.6	76.2
2015-09-16	2	An.col.VK	0	No Host	17	sugarfedaliv	12	sugarfedaliv	27.6	76.2
2015-09-16	2	An.col.VK	0	No Host	21	unfedaliv	0	unfedaliv	27.6	76.2
2015-09-16	2	An.col.VK	0	No Host	0	sugarfeddea	0	sugarfeddea	27.6	76.2
2015-09-16	2	An.col.VK	0	No Host	0	unfeddead	0	unfeddead	27.6	76.2
2015-09-16	3	An.col.VK	0	No Host	0	sugarfedaliv	13	sugarfedaliv	27.6	76.2
2015-09-16	3	An.col.VK	0	No Host	34	unfedaliv	3	unfedaliv	27.6	76.2
2015-09-16	3	An.col.VK	0	No Host	0	sugarfeddea	0	sugarfeddea	27.6	76.2
2015-09-16	3	An.col.VK	0	No Host	0	unfeddead	0	unfeddead	27.6	76.2

## Sheet: Spore Counts.csv
Date	Num mosq	species	spores/mosq	Replicate
2016-04-02	1	An.col	80	Replicate 1
2016-04-02	2	An.col	0	Replicate 1
2016-04-02	3	An.col	240	Replicate 1
2016-04-02	4	An.col	60	Replicate 1
2016-04-02	5	An.col	160	Replicate 1
2016-04-02	6	An.col	60	Replicate 1
2016-04-02	7	An.col	180	Replicate 1
2016-04-02	8	An.col	380	Replicate 1
2016-04-02	9	An.col	0	Replicate 1
2016-04-02	10	An.col	120	Replicate 1
2016-04-02	11	An.col	440	Replicate 1
2016-04-02	12	An.col	140	Replicate 1
2016-04-02	13	An.col	180	Replicate 1
2016-04-02	14	An.col	280	Replicate 1
2016-04-02	15	An.col	120	Replicate 1
2016-04-02	16	An.col	160	Replicate 1
2016-04-02	17	An.col	100	Replicate 1
2016-04-02	18	An.col	140	Replicate 1
2016-04-02	19	An.col	120	Replicate 1
2016-04-02	20	An.col	280	Replicate 1
2016-04-02	21	An.col	100	Replicate 1
2016-04-02	22	An.col	20	Replicate 1
2016-04-02	23	An.col	120	Replicate 1
2016-04-02	24	An.col	80	Replicate 1
2016-04-02	25	An.col	140	Replicate 1
2016-04-05	26	An.col	80	Replicate 2
2016-04-05	27	An.col	140	Replicate 2
2016-04-05	28	An.col	60	Replicate 2
2016-04-05	29	An.col	180	Replicate 2
2016-04-05	30	An.col	160	Replicate 2
2016-04-05	31	An.col	280	Replicate 2
2016-04-05	32	An.col	260	Replicate 2
2016-04-05	33	An.col	20	Replicate 2
2016-04-05	34	An.col	20	Replicate 2
2016-04-05	35	An.col	180	Replicate 2
2016-04-05	36	An.col	240	Replicate 2
2016-04-05	37	An.col	40	Replicate 2
2016-04-05	38	An.col	60	Replicate 2
2016-04-05	39	An.col	20	Replicate 2
2016-04-05	40	An.col	0	Replicate 2
2016-04-05	41	An.col	0	Replicate 2
2016-04-05	42	An.col	220	Replicate 2
2016-04-05	43	An.col	20	Replicate 2
2016-04-05	44	An.col	200	Replicate 2
2016-04-05	45	An.col	100	Replicate 2
2016-04-05	46	An.col	0	Replicate 2
2016-04-05	47	An.col	80	Replicate 2
2016-04-05	48	An.col	120	Replicate 2
2016-04-05	49	An.col	140	Replicate 2
2016-04-05	50	An.col	180	Replicate 2
2016-04-05	68	An.col	140	Replicate 3
2016-04-05	69	An.col	340	Replicate 3
2016-04-05	70	An.col	180	Replicate 3
2016-04-05	71	An.col	120	Replicate 3
2016-04-05	72	An.col	20	Replicate 3
2016-04-05	73	An.col	80	Replicate 3
2016-04-05	74	An.col	180	Replicate 3
2016-04-05	75	An.col	240	Replicate 3
2016-04-05	76	An.col	220	Replicate 3
2016-04-05	77	An.col	160	Replicate 3
2016-04-05	78	An.col	60	Replicate 3
2016-04-05	79	An.col	80	Replicate 3
2016-04-05	80	An.col	20	Replicate 3
2016-04-05	81	An.col	160	Replicate 3
2016-04-05	82	An.col	120	Replicate 3
2016-04-05	83	An.col	140	Replicate 3
2016-04-05	84	An.col	60	Replicate 3
2016-04-05	85	An.col	80	Replicate 3
2016-04-05	86	An.col	60	Replicate 3
2016-04-05	87	An.col	180	Replicate 3
2016-04-05	88	An.col	140	Replicate 3
2016-04-05	89	An.col	60	Replicate 3
2016-04-05	90	An.col	80	Replicate 3
2016-04-05	91	An.col	160	Replicate 3
2016-04-05	92	An.col	120	Replicate 3

## Sheet: Mosquito PCR.csv
collection site	stage of mosq	pcr species
vk	M	SS
vk	M	SS
vk	M	RR
vk	M	RR
vk	M	RR
vk	M	RR
vk	M	SS
vk	M	RR
vk	M	RR
vk	M	RR
vk	M	RR
vk	M	RR
vk	M	RR
vk	M	RR
vk	M	RR
vk	M	RR
vk	M	RR
vk	M	RR
vk	M	RR
vk	M	RR
vk	M	RR
vk	M	RR
vk	M	RR
vk	M	RR
vk	M	RR
vk	M	RR
vk	M	RR
vk	M	RR
vk	M	RR
vk	M	RR
vk	M	RR
vk	M	RR
vk	M	RR
vk	M	RR
vk	M	RR
vk	M	RR
vk	M	RR
vk	M	RR
vk	M	RR
vk	M	RR
vk	M	RR
vk	M	RR
vk	M	RR
vk	M	RR
vk	M	RR
vk	M	RR
vk	M	RR
vk	M	RR
vk	M	RR
vk	M	RR
vk	M	RR
vk	M	RR
vk	M	RR
vk	M	RR
vk	M	RR
vk	M	RR
vk	M	RR
vk	M	RR
vk	M	RR
vk	M	RR
vk	M	RR
vk	M	RR
vk	M	RR
vk	M	RR
vk	M	RR
vk	M	RR
vk	M	RR
vk	M	RR
vk	M	RR
vk	M	RR
vk	M	RR
vk	M	RR
vk	M	RR
vk	M	RR
vk	M	RR
vk	M	RR
vk	M	RR
vk	M	RR
vk	M	RR
vk	M	RR
vk	M	RR
vk	M	RR
vk	M	RR
vk	M	RR
vk	M	RR
vk	M	RR
vk	M	RR
vk	M	RR
vk	M	RR
vk	M	RR
vk	M	RR
vk	M	RR
vk	M	RR
vk	M	RR
vk	M	RR
vk	M	RR
vk	M	RR
vk	M	RR
vk	M	RR
vk	M	RR
vk	M	RR
vk	M	RR
vk	M	RR
vk	M	RR
vk	M	RR
vk	M	RR
vk	M	RR
vk	M	RR
vk	M	RR
vk	M	RR
vk	M	RR
vk	M	RR
vk	M	RR
vk	M	RR
vk	M	RR
vk	M	RR
vk	M	RR
vk	M	RR
vk	M	RR
vk	M	RR
vk	M	RR
vk	M	RR
vk	M	RR
vk	M	RR
vk	M	RR
vk	M	RR
vk	M	RR
vk	M	RR
vk	M	RR
vk	M	RR
vk	M	RR
vk	M	RR
vk	M	RR
vk	M	RR
vk	M	RR
vk	M	RR
vk	M	RR
vk	M	RR
vk	M	RR
vk	M	RR
vk	M	RR
vk	M	RR
vk	M	RR
vk	M	RR
vk	M	RR
vk	M	RR
vk	M	RR
vk	M	RR
vk	M	RR
vk	M	RR
vk	M	RR
vk	M	RR
vk	M	RR
vk	M	RR
vk	M	RR
vk	M	RR
vk	M	RR
vk	M	RR
vk	M	RR
vk	M	RR
vk	M	RR
vk	M	RR
vk	M	RR
vk	M	RR
vk	M	RR
vk	M	RR
vk	M	RR
vk	M	RR
vk	M	RR
vk	M	RR
vk	M	RR
vk	M	RR
vk	M	RR
soumousso	A	RR
soumousso	S	RR
soumousso	A	RR
soumousso	S	RR
soumousso	A	RR
soumousso	S	RR
soumousso	S	RR
soumousso	S	RR
soumousso	S	RR
soumousso	A	RR
soumousso	A	RR
soumousso	A	RR
soumousso	S	RR
soumousso	S	RR
soumousso	S	RR
soumousso	S	RR
soumousso	S	RR
soumousso	S	RR
soumousso	S	RR
soumousso	S	RR
soumousso	A	RR
soumousso	A	RR
soumousso	S	RR
soumousso	S	RR
soumousso	S	RR
soumousso	S	RR
soumousso	A	RR
soumousso	S	RR
soumousso	S	RR
soumousso	A	RR
soumousso	S	RR
soumousso	S	RR
soumousso	S	RR
soumousso	A	RR
soumousso	S	RR
soumousso	S	RR
soumousso	S	RR
soumousso	A	RR
soumousso	A	RR
soumousso	A	RR
soumousso	A	RR
soumousso	S	RR
soumousso	A	RR
soumousso	S	RR
soumousso	S	RR
soumousso	S	RR
soumousso	S	RR
soumousso	S	RR
soumousso	S	RR
soumousso	S	RR
soumousso	S	RR
soumousso	S	RR
soumousso	S	RR
soumousso	A	SS
soumousso	S	SS
soumousso	S	SS
soumousso	S	RR
soumousso	S	RR
soumousso	S	RR
soumousso	S	RR
soumousso	S	RR
soumousso	S	RR
soumousso	A	RR
soumousso	A	RR
soumousso	A	SS
soumousso	A	RR
soumousso	A	RR
soumousso	A	RR
soumousso	S	RR
soumousso	S	SS
soumousso	A	RR
soumousso	A	RR
soumousso	S	RR
soumousso	S	RR
soumousso	A	RR
soumousso	S	RR
soumousso	S	RR
soumousso	S	SS
soumousso	A	RR
soumousso	S	RR
soumousso	S	RR
soumousso	S	RR
soumousso	S	RR
soumousso	S	RR
soumousso	S	RR
soumousso	S	RR
soumousso	A	RR
soumousso	A	RR
soumousso	A	SS
soumousso	A	RR
soumousso	S	RR
soumousso	S	RR
soumousso	S	RR
soumousso	S	RR
soumousso	S	RR
soumousso	A	RR
soumousso	A	RR
soumousso	S	SS
soumousso	A	RR
soumousso	S	RR
soumousso	A	RR
soumousso	S	RR
soumousso	S	RR
soumousso	S	RR
soumousso	A	RR
soumousso	S	RR
soumousso	A	RR
soumousso	A	RR
soumousso	A	RR

## Sheet: Mortality.csv
day	RFP 1	RFP 2	RFP 3	Hybrid1	Hybrid 2	Hybrid 3	Controle1	Controle2	Controle3	Species
0	0	0	0	0	0	0	0	0	0	An.coluzii
0.5	0	0	0	0	0	0	0	0	0	An.coluzii
1	0	0	0	0	0	0	0	0	0	An.coluzii
1.5	0	0	0	0	0	0	0	0	0	An.coluzii
2	0	1	0	1	3	1	0	0	0	An.coluzii
2.5	1	0	1	5	1	3	1	0	0	An.coluzii
3	2	0	0	7	1	1	1	2	0	An.coluzii
3.5	2	1	0	6	5	0	0	0	0	An.coluzii
4	5	1	2	1	8	7	0	0	0	An.coluzii
4.5	2	1	1	3	3	4	0	0	0	An.coluzii
5	0	2	0	1	0	3	0	0	0	An.coluzii
5.5	1	5	0	0	1	0	0	0	0	An.coluzii
6	0	1	3	1	0	0	0	0	0	An.coluzii
6.5	0	8	4	1	0	2	0	0	0	An.coluzii
7	3	3	4	0	2	2	0	0	0	An.coluzii
7.5	4	2	2	0	1	1	0	0	0	An.coluzii
8	2	3	0	0	1	0	1	0	0	An.coluzii
8.5	2	1	6	0	1	0	0	0	0	An.coluzii
9	1	0	0	0	0	0	0	0	0	An.coluzii
9.5	2	1	1	0	1	2	0	0	0	An.coluzii
10	0	0	3	0	0	0	0	0	0	An.coluzii
10.5	0	0	1	0	0	0	0	0	0	An.coluzii
11	0	0	0	0	0	0	0	0	0	An.coluzii
11.5	0	0	0	0	0	0	0	0	0	An.coluzii
12	0	0	0	0	0	0	1	0	0	An.coluzii
12.5	0	0	0	0	0	0	0	0	0	An.coluzii
13	0	0	0	0	0	0	0	1	0	An.coluzii
13.5	0	0	0	0	0	0	0	0	0	An.coluzii
14	0	0	0	0	0	0	0	0	0	An.coluzii
Alive	0	0	0	0	0	0	24	21	26	An.coluzii
0	0	0	0	0	0	0	0	0	0	An.gambiaess
0.5	0	0	0	0	0	0	0	0	0	An.gambiaess
1	0	0	0	0	0	0	0	0	0	An.gambiaess
1.5	0	0	0	0	0	0	0	0	0	An.gambiaess
2	1	1	0	3	0	2	0	0	1	An.gambiaess
2.5	2	1	0	4	3	4	0	0	0	An.gambiaess
3	0	1	2	1	2	1	0	0	0	An.gambiaess
3.5	1	0	3	9	0	2	1	0	0	An.gambiaess
4	0	1	0	6	5	9	0	0	0	An.gambiaess
4.5	0	3	1	0	7	5	0	3	0	An.gambiaess
5	3	1	2	0	5	1	0	0	0	An.gambiaess
5.5	2	0	2	0	1	0	0	0	0	An.gambiaess
6	2	0	0	2	0	0	0	0	0	An.gambiaess
6.5	5	5	5	1	0	2	0	0	0	An.gambiaess
7	1	1	1	0	1	1	0	0	0	An.gambiaess
7.5	0	6	0	3	0	0	0	0	0	An.gambiaess
8	6	0	7	0	0	1	0	0	0	An.gambiaess
8.5	1	1	3	0	3	0	1	0	0	An.gambiaess
9	3	0	0	0	0	0	0	0	0	An.gambiaess
9.5	0	3	2	0	2	1	0	0	0	An.gambiaess
10	0	0	0	0	0	1	0	0	0	An.gambiaess
10.5	0	1	0	0	0	0	0	0	0	An.gambiaess
11	0	0	0	0	0	0	0	0	0	An.gambiaess
11.5	0	0	0	0	0	0	0	0	0	An.gambiaess
12	0	0	0	0	0	0	0	0	0	An.gambiaess
12.5	0	0	0	0	0	0	0	0	0	An.gambiaess
13	0	0	0	0	0	0	1	0	0	An.gambiaess
13.5	0	0	0	0	0	0	0	0	1	An.gambiaess
14	0	0	0	0	0	0	0	0	0	An.gambiaess
Alive	0	0	0	0	0	0	26	26	23	An.gambiaess
0	0	0	0	0	0	0	0	0	0	An.kisumu
0.5	0	0	0	0	0	0	0	0	0	An.kisumu
1	0	0	0	0	0	0	0	0	0	An.kisumu
1.5	0	0	0	0	0	0	0	0	0	An.kisumu
2	2	1	0	1	3	2	1	2	2	An.kisumu
2.5	0	1	0	1	2	2	0	0	1	An.kisumu
3	0	1	1	5	0	1	0	0	0	An.kisumu
3.5	0	2	1	5	0	6	0	1	0	An.kisumu
4	3	0	3	4	6	6	0	0	0	An.kisumu
4.5	2	2	0	6	7	4	0	0	0	An.kisumu
5	1	6	2	0	0	2	0	0	0	An.kisumu
5.5	1	6	0	0	4	2	0	0	0	An.kisumu
6	1	0	1	3	2	0	0	0	0	An.kisumu
6.5	6	2	2	0	0	0	0	0	0	An.kisumu
7	5	1	5	1	2	1	0	0	0	An.kisumu
7.5	2	2	4	0	2	0	0	1	0	An.kisumu
8	1	1	0	0	0	0	0	0	0	An.kisumu
8.5	1	1	3	0	0	0	0	0	0	An.kisumu
9	2	0	0	0	0	0	0	0	1	An.kisumu
9.5	2	1	1	0	0	0	0	0	0	An.kisumu
10	0	2	1	0	0	0	0	0	0	An.kisumu
10.5	0	0	0	0	0	0	0	0	0	An.kisumu
11	0	0	2	0	0	2	2	0	0	An.kisumu
11.5	0	0	0	0	0	0	0	0	0	An.kisumu
12	0	0	0	0	0	0	0	0	0	An.kisumu
12.5	0	0	0	0	0	0	0	0	0	An.kisumu
13	0	0	0	0	0	0	0	0	0	An.kisumu
13.5	0	0	0	0	0	0	1	0	0	An.kisumu
14	0	0	0	0	0	0	0	0	0	An.kisumu
Alive	0	0	0	0	0	0	23	20	22	An.kisumu

## Sheet: Lab Spores.csv
Concentration	Mosquito	Colonies
5	1	1
5	2	1
5	3	0
5	4	0
5	5	0
5	6	1
5	7	2
5	8	1
5	9	0
5	10	0
5	11	0
5	12	0
5	13	0
5	14	3
5	15	3
5	16	0
5	17	4
5	18	1
5	19	0
5	20	1
6	1	0
6	2	7
6	3	14
6	4	5
6	5	3
6	6	0
6	7	3
6	8	0
6	9	6
6	10	0
6	11	2
6	12	3
6	13	2
6	14	5
6	15	8
6	16	0
6	17	1
6	18	2
6	19	2
6	20	2
7	1	6
7	2	10
7	3	6
7	4	3
7	5	4
7	6	3
7	7	9
7	8	3
7	9	2
7	10	3
7	11	5
7	12	0
7	13	5
7	14	12
7	15	7
7	16	4
7	17	14
7	18	4
7	19	14
7	20	1

## Sheet: Dual Toxin.csv
Treatment	Concentration	Replicate	1	2	2.5	3	3.5	4	4.5	5	5.5	6	7	8
WT	7	1	2	3	3	3	6	6	9	12	12	12	16	20
AaIT1	7	1	1	1	1	1	6	7	10	13	14	15	17	22
Hybrid	7	1	3	3	3	4	6	8	11	14	16	18	22	24
Hybrid/AaIT1	7	1	0	3	3	3	8	9	16	17	20	21	25	28
WT	6	1	1	1	2	2	3	3	5	6	7	8	12	15
AaIT1	6	1	0	2	3	5	5	6	7	9	10	11	15	18
Hybrid	6	1	3	3	3	4	7	8	9	10	10	11	13	19
Hybrid/AaIT1	6	1	0	5	7	9	10	12	14	17	18	20	22	24
WT	5	1	0	0	0	0	1	1	2	2	2	2	6	9
AaIT1	5	1	1	2	2	2	2	2	2	2	4	4	8	8
Hybrid	5	1	3	4	5	6	6	6	7	7	7	7	9	14
Hybrid/AaIT1	5	1	1	1	2	2	3	3	4	4	5	5	6	8
Untreated	0	1	0	0	2	2	2	2	2	3	3	3	5	5
WT	7	2	0	0	0	1	2	3	4	5	7	11	12	17
AaIT1	7	2	1	2	3	4	7	12	19	20	20	22	27	27
Hybrid	7	2	0	0	1	2	5	11	20	24	24	27	28	30
Hybrid/AaIT1	7	2	1	2	4	5	10	15	21	25	26	26	28	30
WT	6	2	0	1	1	1	1	3	4	7	8	9	11	13
AaIT1	6	2	1	2	2	2	3	4	5	6	6	7	9	13
Hybrid	6	2	1	2	2	3	8	8	11	12	15	16	19	21
Hybrid/AaIT1	6	2	0	1	1	1	1	1	7	11	13	18	22	23
WT	5	2	0	1	1	2	3	4	5	5	5	5	5	8
AaIT1	5	2	0	0	1	2	2	2	3	3	3	3	3	4
Hybrid	5	2	0	0	0	1	2	2	5	8	8	8	9	10
Hybrid/AaIT1	5	2	0	0	0	0	0	2	5	8	9	9	10	15
Untreated	0	2	0	0	1	2	2	2	3	4	5	5	6	6
WT	7	3	0	2	3	3	4	5	5	10	10	12	12	13
AaIT1	7	3	2	5	6	7	9	11	11	13	14	19	23	24
Hybrid	7	3	6	7	9	11	11	11	12	12	13	16	20	21
Hybrid/AaIT	7	3	2	5	7	15	19	20	20	23	25	27	29	30
WT	6	3	0	1	2	2	4	5	5	6	7	9	14	15
AaIT1	6	3	0	4	5	7	7	8	10	13	14	16	20	20
Hybrid	6	3	0	4	6	8	8	8	8	11	11	14	18	21
Hybrid/AaIT1	6	3	0	4	4	8	10	12	13	14	15	23	24	25
WT	5	3	0	4	4	4	4	5	7	7	7	8	12	12
AaIT1	5	3	0	2	2	3	3	3	4	6	7	8	8	13
Hybrid	5	3	0	2	2	3	3	3	3	4	5	5	7	14
Hybrid/AaIT	5	3	0	2	4	5	5	5	6	8	8	9	11	14
Untreated	0	3	0	0	0	1	1	1	2	3	3	3	4	4

## Sheet: Bee Spores.csv
Num bees	Spores/Honey_Bees	Replicate	Fungi	comment
1	62	Replicate 1	RFP	WHO tubes infections
2	59	Replicate 1	RFP	WHO tubes infections
3	144	Replicate 1	RFP	WHO tubes infections
4	79	Replicate 1	RFP	WHO tubes infections
5	80	Replicate 1	RFP	WHO tubes infections
6	78	Replicate 1	RFP	WHO tubes infections
7	106	Replicate 1	RFP	WHO tubes infections
8	55	Replicate 1	RFP	WHO tubes infections
9	86	Replicate 1	RFP	WHO tubes infections
10	68	Replicate 1	RFP	WHO tubes infections
11	44	Replicate 2	RFP	WHO tubes infections
12	104	Replicate 2	RFP	WHO tubes infections
13	72	Replicate 2	RFP	WHO tubes infections
14	80	Replicate 2	RFP	WHO tubes infections
15	110	Replicate 2	RFP	WHO tubes infections
16	80	Replicate 2	RFP	WHO tubes infections
17	90	Replicate 2	RFP	WHO tubes infections
18	105	Replicate 2	RFP	WHO tubes infections
19	110	Replicate 2	RFP	WHO tubes infections
20	80	Replicate 2	RFP	WHO tubes infections
21	72	Replicate 3	RFP	WHO tubes infections
22	82	Replicate 3	RFP	WHO tubes infections
23	119	Replicate 3	RFP	WHO tubes infections
24	27	Replicate 3	RFP	WHO tubes infections
25	73	Replicate 3	RFP	WHO tubes infections
26	105	Replicate 3	RFP	WHO tubes infections
27	77	Replicate 3	RFP	WHO tubes infections
28	85	Replicate 3	RFP	WHO tubes infections
29	84	Replicate 3	RFP	WHO tubes infections
30	94	Replicate 3	RFP	WHO tubes infections
1	82	Replicate 1	Hyrid	WHO tubes infections
2	75	Replicate 1	Hyrid	WHO tubes infections
3	85	Replicate 1	Hyrid	WHO tubes infections
4	90	Replicate 1	Hyrid	WHO tubes infections
5	104	Replicate 1	Hyrid	WHO tubes infections
6	59	Replicate 1	Hyrid	WHO tubes infections
7	93	Replicate 1	Hyrid	WHO tubes infections
8	81	Replicate 1	Hyrid	WHO tubes infections
9	55	Replicate 1	Hyrid	WHO tubes infections
10	85	Replicate 1	Hyrid	WHO tubes infections
11	82	Replicate 2	Hyrid	WHO tubes infections
12	74	Replicate 2	Hyrid	WHO tubes infections
13	75	Replicate 2	Hyrid	WHO tubes infections
14	65	Replicate 2	Hyrid	WHO tubes infections
15	81	Replicate 2	Hyrid	WHO tubes infections
16	72	Replicate 2	Hyrid	WHO tubes infections
17	125	Replicate 2	Hyrid	WHO tubes infections
18	77	Replicate 2	Hyrid	WHO tubes infections
19	79	Replicate 2	Hyrid	WHO tubes infections
20	85	Replicate 2	Hyrid	WHO tubes infections
21	102	Replicate 3	Hyrid	WHO tubes infections
22	76	Replicate 3	Hyrid	WHO tubes infections
23	82	Replicate 3	Hyrid	WHO tubes infections
24	73	Replicate 3	Hyrid	WHO tubes infections
25	78	Replicate 3	Hyrid	WHO tubes infections
26	64	Replicate 3	Hyrid	WHO tubes infections
27	55	Replicate 3	Hyrid	WHO tubes infections
28	71	Replicate 3	Hyrid	WHO tubes infections
29	69	Replicate 3	Hyrid	WHO tubes infections
30	49	Replicate 3	Hyrid	WHO tubes infections
1	320	Replicate 1	RFP	Spray 10^8
2	415	Replicate 1	RFP	Spray 10^8
3	425	Replicate 1	RFP	Spray 10^8
4	380	Replicate 1	RFP	Spray 10^8
5	395	Replicate 1	RFP	Spray 10^8
6	522	Replicate 1	RFP	Spray 10^8
7	495	Replicate 1	RFP	Spray 10^8
8	370	Replicate 1	RFP	Spray 10^8
9	475	Replicate 1	RFP	Spray 10^8
10	460	Replicate 1	RFP	Spray 10^8
11	420	Replicate 2	RFP	Spray 10^8
12	397	Replicate 2	RFP	Spray 10^8
13	355	Replicate 2	RFP	Spray 10^8
14	270	Replicate 2	RFP	Spray 10^8
15	535	Replicate 2	RFP	Spray 10^8
16	245	Replicate 2	RFP	Spray 10^8
17	480	Replicate 2	RFP	Spray 10^8
18	425	Replicate 2	RFP	Spray 10^8
19	375	Replicate 2	RFP	Spray 10^8
20	480	Replicate 2	RFP	Spray 10^8
21	445	Replicate 3	RFP	Spray 10^8
22	395	Replicate 3	RFP	Spray 10^8
23	425	Replicate 3	RFP	Spray 10^8
24	395	Replicate 3	RFP	Spray 10^8
25	490	Replicate 3	RFP	Spray 10^8
26	508	Replicate 3	RFP	Spray 10^8
27	475	Replicate 3	RFP	Spray 10^8
28	410	Replicate 3	RFP	Spray 10^8
29	425	Replicate 3	RFP	Spray 10^8
30	520	Replicate 3	RFP	Spray 10^8
1	245	Replicate 1	Hybrid	Spray 10^8
2	392	Replicate 1	Hybrid	Spray 10^8
3	475	Replicate 1	Hybrid	Spray 10^8
4	230	Replicate 1	Hybrid	Spray 10^8
5	535	Replicate 1	Hybrid	Spray 10^8
6	485	Replicate 1	Hybrid	Spray 10^8
7	475	Replicate 1	Hybrid	Spray 10^8
8	315	Replicate 1	Hybrid	Spray 10^8
9	534	Replicate 1	Hybrid	Spray 10^8
10	385	Replicate 1	Hybrid	Spray 10^8
11	280	Replicate 2	Hybrid	Spray 10^8
12	445	Replicate 2	Hybrid	Spray 10^8
13	385	Replicate 2	Hybrid	Spray 10^8
14	425	Replicate 2	Hybrid	Spray 10^8
15	521	Replicate 2	Hybrid	Spray 10^8
16	537	Replicate 2	Hybrid	Spray 10^8
17	480	Replicate 2	Hybrid	Spray 10^8
18	397	Replicate 2	Hybrid	Spray 10^8
19	410	Replicate 2	Hybrid	Spray 10^8
20	525	Replicate 2	Hybrid	Spray 10^8
21	430	Replicate 3	Hybrid	Spray 10^8
22	405	Replicate 3	Hybrid	Spray 10^8
23	407	Replicate 3	Hybrid	Spray 10^8
24	366	Replicate 3	Hybrid	Spray 10^8
25	398	Replicate 3	Hybrid	Spray 10^8
26	495	Replicate 3	Hybrid	Spray 10^8
27	435	Replicate 3	Hybrid	Spray 10^8
28	415	Replicate 3	Hybrid	Spray 10^8
29	336	Replicate 3	Hybrid	Spray 10^8
30	455	Replicate 3	Hybrid	Spray 10^8

## Sheet: Bee Mortality.csv
Days	Control	Mycosis_Control	RFP	Mycosis_RFP	Hybrid	Mycosis_Hybrid	Replicate	Treatment
0	0	0	0	0	0	0	Replicate1	Cloth
0.5	0	0	0	0	0	0	Replicate1	Cloth
1	0	0	0	0	0	0	Replicate1	Cloth
1.5	0	0	0	0	0	0	Replicate1	Cloth
2	0	0	0	0	0	0	Replicate1	Cloth
2.5	0	0	0	0	0	0	Replicate1	Cloth
3	0	0	0	0	0	0	Replicate1	Cloth
3.5	0	0	0	0	0	0	Replicate1	Cloth
4	0	0	0	0	0	0	Replicate1	Cloth
4.5	0	0	1	0	1	0	Replicate1	Cloth
5	0	0	0	0	0	0	Replicate1	Cloth
5.5	0	0	1	0	0	0	Replicate1	Cloth
6	0	0	0	0	0	0	Replicate1	Cloth
6.5	0	0	0	0	1	0	Replicate1	Cloth
7	1	0	0	0	0	0	Replicate1	Cloth
7.5	0	0	0	0	0	0	Replicate1	Cloth
8	0	0	0	0	0	0	Replicate1	Cloth
8.5	0	0	0	0	0	0	Replicate1	Cloth
9	0	0	0	0	0	0	Replicate1	Cloth
9.5	0	0	0	0	0	0	Replicate1	Cloth
10	0	0	0	0	0	0	Replicate1	Cloth
10.5	0	0	0	0	0	0	Replicate1	Cloth
11	0	0	0	0	0	0	Replicate1	Cloth
11.5	0	0	0	0	0	0	Replicate1	Cloth
12	0	0	0	0	0	0	Replicate1	Cloth
12.5	0	0	0	0	0	0	Replicate1	Cloth
13	0	0	0	0	0	0	Replicate1	Cloth
13.5	0	0	0	0	0	0	Replicate1	Cloth
14	0	0	0	0	0	0	Replicate1	Cloth
Alives	27	27	26	26	26	26	Replicate1	Cloth
0	0	0	0	0	0	0	Replicate2	Cloth
0.5	0	0	0	0	0	0	Replicate2	Cloth
1	0	0	0	0	0	0	Replicate2	Cloth
1.5	0	0	0	0	0	0	Replicate2	Cloth
2	0	0	0	0	0	0	Replicate2	Cloth
2.5	0	0	0	0	0	0	Replicate2	Cloth
3	0	0	0	0	0	0	Replicate2	Cloth
3.5	0	0	0	0	0	0	Replicate2	Cloth
4	0	0	0	0	0	0	Replicate2	Cloth
4.5	0	0	0	0	0	0	Replicate2	Cloth
5	0	0	0	0	0	0	Replicate2	Cloth
5.5	0	0	0	0	0	0	Replicate2	Cloth
6	0	0	0	0	0	0	Replicate2	Cloth
6.5	0	0	0	0	0	0	Replicate2	Cloth
7	0	0	0	0	0	0	Replicate2	Cloth
7.5	0	0	0	0	0	0	Replicate2	Cloth
8	0	0	0	0	0	0	Replicate2	Cloth
8.5	0	0	0	0	0	0	Replicate2	Cloth
9	2	0	0	0	0	0	Replicate2	Cloth
9.5	0	0	0	0	0	0	Replicate2	Cloth
10	0	0	0	0	0	0	Replicate2	Cloth
10.5	0	0	0	0	0	0	Replicate2	Cloth
11	0	0	0	0	0	0	Replicate2	Cloth
11.5	0	0	0	0	0	0	Replicate2	Cloth
12	0	0	0	0	0	0	Replicate2	Cloth
12.5	0	0	0	0	0	0	Replicate2	Cloth
13	0	0	0	0	0	0	Replicate2	Cloth
13.5	0	0	0	0	0	0	Replicate2	Cloth
14	0	0	0	0	0	0	Replicate2	Cloth
Alives	26	26	21	21	25	25	Replicate2	Cloth
0	0	0	0	0	0	0	Replicate3	Cloth
0.5	0	0	0	0	0	0	Replicate3	Cloth
1	0	0	0	0	0	0	Replicate3	Cloth
1.5	0	0	0	0	0	0	Replicate3	Cloth
2	0	0	0	0	0	0	Replicate3	Cloth
2.5	0	0	0	0	0	0	Replicate3	Cloth
3	0	0	0	0	0	0	Replicate3	Cloth
3.5	0	0	0	0	0	0	Replicate3	Cloth
4	0	0	0	0	0	0	Replicate3	Cloth
4.5	0	0	0	0	0	0	Replicate3	Cloth
5	0	0	0	0	0	0	Replicate3	Cloth
5.5	0	0	0	0	0	0	Replicate3	Cloth
6	1	0	0	0	0	0	Replicate3	Cloth
6.5	0	0	0	0	0	0	Replicate3	Cloth
7	0	0	0	0	0	0	Replicate3	Cloth
7.5	0	0	0	0	0	0	Replicate3	Cloth
8	0	0	0	0	0	0	Replicate3	Cloth
8.5	0	0	0	0	0	0	Replicate3	Cloth
9	0	0	0	0	0	0	Replicate3	Cloth
9.5	0	0	0	0	0	0	Replicate3	Cloth
10	0	0	0	0	0	0	Replicate3	Cloth
10.5	0	0	0	0	0	0	Replicate3	Cloth
11	0	0	0	0	0	0	Replicate3	Cloth
11.5	0	0	0	0	0	0	Replicate3	Cloth
12	0	0	0	0	0	0	Replicate3	Cloth
12.5	0	0	0	0	0	0	Replicate3	Cloth
13	1	0	0	0	0	0	Replicate3	Cloth
13.5	0	0	0	0	0	0	Replicate3	Cloth
14	0	0	0	0	0	0	Replicate3	Cloth
Alives	26	26	29	29	24	24	Replicate3	Cloth
0	0	0	0	0	0	0	Replicate4	Cloth
0.5	0	0	0	0	0	0	Replicate4	Cloth
1	0	0	0	0	0	0	Replicate4	Cloth
1.5	0	0	0	0	0	0	Replicate4	Cloth
2	0	0	0	0	0	0	Replicate4	Cloth
2.5	0	0	0	0	0	0	Replicate4	Cloth
3	0	0	0	0	0	0	Replicate4	Cloth
3.5	0	0	0	0	0	0	Replicate4	Cloth
4	0	0	0	0	0	0	Replicate4	Cloth
4.5	0	0	0	0	0	0	Replicate4	Cloth
5	0	0	0	0	0	0	Replicate4	Cloth
5.5	0	0	0	0	0	0	Replicate4	Cloth
6	0	0	0	0	0	0	Replicate4	Cloth
6.5	1	0	0	0	0	0	Replicate4	Cloth
7	0	0	0	0	0	0	Replicate4	Cloth
7.5	0	0	0	0	0	0	Replicate4	Cloth
8	0	0	0	0	0	0	Replicate4	Cloth
8.5	0	0	0	0	0	0	Replicate4	Cloth
9	0	0	0	0	0	0	Replicate4	Cloth
9.5	0	0	0	0	0	0	Replicate4	Cloth
10	0	0	0	0	0	0	Replicate4	Cloth
10.5	0	0	0	0	0	0	Replicate4	Cloth
11	0	0	0	0	0	0	Replicate4	Cloth
11.5	0	0	0	0	0	0	Replicate4	Cloth
12	0	0	0	0	0	0	Replicate4	Cloth
12.5	0	0	0	0	0	0	Replicate4	Cloth
13	2	0	0	0	0	0	Replicate4	Cloth
13.5	0	0	0	0	0	0	Replicate4	Cloth
14	0	0	0	0	0	0	Replicate4	Cloth
Alives	24	24	27	27	22	22	Replicate4	Cloth
0	0	0	0	0	0	0	Replicate1	Spray
0.5	0	0	0	0	0	0	Replicate1	Spray
1	0	0	0	0	0	0	Replicate1	Spray
1.5	0	0	0	0	0	0	Replicate1	Spray
2	0	0	0	0	0	0	Replicate1	Spray
2.5	0	0	0	0	0	0	Replicate1	Spray
3	1	0	0	0	0	0	Replicate1	Spray
3.5	0	0	0	0	0	0	Replicate1	Spray
4	0	0	0	0	0	0	Replicate1	Spray
4.5	0	0	0	0	0	0	Replicate1	Spray
5	0	0	0	0	0	0	Replicate1	Spray
5.5	0	0	0	0	0	0	Replicate1	Spray
6	0	0	0	0	0	0	Replicate1	Spray
6.5	0	0	0	0	0	0	Replicate1	Spray
7	0	0	0	0	0	0	Replicate1	Spray
7.5	0	0	0	0	0	0	Replicate1	Spray
8	0	0	0	0	0	0	Replicate1	Spray
8.5	0	0	0	0	0	0	Replicate1	Spray
9	0	0	0	0	0	0	Replicate1	Spray
9.5	0	0	0	0	0	0	Replicate1	Spray
10	0	0	0	0	0	0	Replicate1	Spray
10.5	0	0	0	0	0	0	Replicate1	Spray
11	0	0	0	0	0	0	Replicate1	Spray
11.5	0	0	0	0	0	0	Replicate1	Spray
12	0	0	0	0	1	0	Replicate1	Spray
12.5	0	0	0	0	0	0	Replicate1	Spray
13	0	0	0	0	0	0	Replicate1	Spray
13.5	0	0	0	0	0	0	Replicate1	Spray
14	0	0	0	0	0	0	Replicate1	Spray
Alives	17	17	15	15	26	26	Replicate1	Spray
0	0	0	0	0	0	0	Replicate2	Spray
0.5	0	0	0	0	0	0	Replicate2	Spray
1	0	0	0	0	0	0	Replicate2	Spray
1.5	0	0	0	0	0	0	Replicate2	Spray
2	0	0	0	0	0	0	Replicate2	Spray
2.5	0	0	1	0	0	0	Replicate2	Spray
3	2	0	0	0	0	0	Replicate2	Spray
3.5	0	0	0	0	0	0	Replicate2	Spray
4	0	0	0	0	0	0	Replicate2	Spray
4.5	0	0	0	0	0	0	Replicate2	Spray
5	0	0	0	0	0	0	Replicate2	Spray
5.5	0	0	0	0	0	0	Replicate2	Spray
6	0	0	0	0	0	0	Replicate2	Spray
6.5	0	0	0	0	0	0	Replicate2	Spray
7	0	0	0	0	0	0	Replicate2	Spray
7.5	0	0	0	0	0	0	Replicate2	Spray
8	0	0	0	0	0	0	Replicate2	Spray
8.5	0	0	0	0	0	0	Replicate2	Spray
9	0	0	0	0	0	0	Replicate2	Spray
9.5	0	0	0	0	0	0	Replicate2	Spray
10	0	0	0	0	0	0	Replicate2	Spray
10.5	0	0	0	0	0	0	Replicate2	Spray
11	0	0	0	0	0	0	Replicate2	Spray
11.5	0	0	0	0	0	0	Replicate2	Spray
12	0	0	0	0	0	0	Replicate2	Spray
12.5	0	0	0	0	0	0	Replicate2	Spray
13	0	0	0	0	0	0	Replicate2	Spray
13.5	0	0	0	0	0	0	Replicate2	Spray
14	0	0	0	0	0	0	Replicate2	Spray
Alives	25	25	26	26	15	15	Replicate2	Spray
0	0	0	0	0	0	0	Replicate3	Spray
0.5	0	0	0	0	0	0	Replicate3	Spray
1	0	0	0	0	0	0	Replicate3	Spray
1.5	0	0	0	0	0	0	Replicate3	Spray
2	0	0	0	0	1	0	Replicate3	Spray
2.5	0	0	0	0	0	0	Replicate3	Spray
3	0	0	0	0	0	0	Replicate3	Spray
3.5	0	0	0	0	0	0	Replicate3	Spray
4	0	0	0	0	0	0	Replicate3	Spray
4.5	0	0	0	0	0	0	Replicate3	Spray
5	0	0	0	0	0	0	Replicate3	Spray
5.5	0	0	0	0	0	0	Replicate3	Spray
6	0	0	0	0	0	0	Replicate3	Spray
6.5	0	0	0	0	0	0	Replicate3	Spray
7	0	0	0	0	0	0	Replicate3	Spray
7.5	0	0	0	0	0	0	Replicate3	Spray
8	0	0	0	0	0	0	Replicate3	Spray
8.5	0	0	0	0	0	0	Replicate3	Spray
9	0	0	0	0	0	0	Replicate3	Spray
9.5	0	0	0	0	0	0	Replicate3	Spray
10	0	0	0	0	0	0	Replicate3	Spray
10.5	0	0	0	0	0	0	Replicate3	Spray
11	0	0	0	0	0	0	Replicate3	Spray
11.5	0	0	0	0	0	0	Replicate3	Spray
12	0	0	0	0	0	0	Replicate3	Spray
12.5	0	0	0	0	0	0	Replicate3	Spray
13	1	0	0	0	0	0	Replicate3	Spray
13.5	0	0	0	0	0	0	Replicate3	Spray
14	0	0	1	0	0	0	Replicate3	Spray
Alives	24	24	25	25	28	28	Replicate3	Spray
